# Supplementary material for: Redefining species concepts for the Pennsylvanian scissor tooth shark, Edestus
Source: PLoS One. 2019 Sep 4;14(9):e0220958. doi: 10.1371/journal.pone.0220958 (PMC6726245; doi:10.1371/journal.pone.0220958)
Supplement: S1 Appendix — (XLSX) [file pone.0220958.s001.xlsx]

## Sheet: PC scores, CovMatrix, SYM w hei
Specimen	W	H	old diagnosis	new diagnosis	PC1	PC2	PC3	PC4	PC5	PC6	PC7	PC8	PC9	PC10	PC11	PC12	PC13	PC14	PC15	PC16	PC17	PC18	PC19	PC20	PC21	PC22	PC23	PC24	PC25	PC26	PC27	PC28	PC29	PC30	PC31	PC32	PC33	PC34	PC35	PC36	PC37	PC38	PC39	PC40	PC41	PC42	PC43	PC44	PC45
N&W1870	2.98	2.03	heinrichi-holotype illustration	heinrichi	0.00118085	-0.0626879	-0.00231628	0.0339885	-0.0122787	-0.00865858	-0.00166953	0.0139498	0.00359935	0.00512698	0.000851005	-0.00822403	0.00277482	-0.00226019	0.0079069	-0.00048366	0.00142538	-0.00166275	-5.21916e-06	-0.000519011	-0.00084261	0.000503385	-0.00124834	-0.000528909	5.85204e-05	0.000144305	0.000182073	0.000171255	-0.000188351	0.000124997	0.000256827	-0.000167793	-0.000109087	9.00797e-06	4.42726e-05	-0.000177063	-1.25691e-05	-3.88498e-05	7.71501e-05	-5.21618e-05	-2.21133e-05	-4.46069e-05	-1.51571e-05	-8.04011e-07	2.62306e-05
AMNH 488 cast	2.98	2.03	heinrichi-plastotype	heinrichi	0.0782638	-0.0471671	-0.0261291	0.0297315	-0.0333823	-0.000797721	-0.012292	-0.0019617	0.00706635	-0.000783285	0.00337883	4.91136e-05	0.000810149	0.00142679	-0.00413626	-0.000431588	-0.00194395	0.000834031	-0.00270387	0.00154154	-0.00260033	-0.000359627	0.00215525	-0.000605854	-0.000662586	-9.92182e-06	0.000951681	-0.000572487	0.000179071	0.000466019	-0.000224151	0.000403585	-2.59543e-05	0.000279368	-0.000202184	-1.5738e-05	-0.000163292	-0.000107142	-0.000179447	-0.000105346	-0.000239569	-0.000207293	4.34785e-05	-0.000133672	4.98178e-05
USNMV 182450	2.84	1.64	crenulatus-type	heinrichi	0.0712422	0.0415238	-0.0452707	-0.000878897	-0.0105998	-0.0248606	0.0112675	0.00391492	0.00470277	0.00438811	0.00408177	-0.000677232	-0.000794761	-0.00178288	-0.00251589	-0.000430596	-0.00047185	0.00426165	0.00325197	-0.000365979	0.00104153	0.000590352	0.000712182	-0.00138882	-0.000229458	-2.44738e-05	-0.000825906	0.000189018	0.00118525	-0.000590966	-0.000207544	-0.00059673	-0.000155632	0.000183076	-2.1814e-05	-6.57251e-05	-0.00034045	0.000120044	4.47851e-05	0.000156788	5.79885e-05	0.000221835	7.78178e-05	0.00018752	4.03054e-05
PINRAN 1988/2	2.9	2.15	karpinskyi-type	heinrichi	-0.073203	-0.0899108	-0.0340603	-0.0170664	-0.00923602	-0.0237213	-0.00807344	0.00223444	-0.00617646	0.000405505	0.00250043	0.000665928	-0.00573735	-0.00296452	-0.00183496	-0.000854366	-0.000662187	-0.0028937	-0.000824957	0.000388942	-0.000249142	-8.33717e-05	-0.000420928	0.00186014	0.000504126	-0.00044848	-0.00127591	-0.000932783	-0.000366212	0.000278444	0.000319966	-5.66453e-05	-0.000819572	-0.000477301	-0.000138544	5.10756e-05	-7.02865e-05	5.20179e-05	-8.83863e-05	0.000260312	4.09991e-05	0.00020789	-0.000233467	-0.000115027	0.000140514
Trautschold 1879	3	2.2	protopirata-type	heinrichi	-0.071897	0.0454309	-0.007698	0.0146892	0.00714757	-0.0320419	-0.0125758	0.00019821	-0.00231196	-0.0125545	-0.00116557	9.81309e-06	-0.00360205	0.00256186	0.000650269	0.00154461	-0.000505098	0.0015413	0.000797576	-0.000838016	0.000223744	0.000619232	-0.00166764	8.23328e-07	-0.000295382	0.000693003	0.00145036	0.000828943	0.000219177	-0.000668823	-2.76441e-05	0.000630578	0.00037292	0.000299303	0.000135794	-1.22426e-05	-6.11386e-05	-0.00017589	-1.22664e-05	-0.000219136	-6.91007e-06	3.42378e-05	-9.52918e-06	8.94918e-05	-0.000104105
USNM 6049	2.46	1.92	serratus-type	heinrichi	-0.0445887	-0.0478877	0.0177215	-0.00737767	-0.0341044	0.00384659	-0.00424856	-0.0052673	-0.00223516	0.00183729	-0.000571425	-0.00376764	-0.00122415	-0.000435126	-0.00270328	-0.000929143	-0.000221198	-0.000798026	0.000211738	-0.00213545	0.000597559	0.0011151	0.00180353	3.47788e-05	0.000701299	-0.00106377	-0.000478131	0.00154064	5.76811e-05	-0.00114702	0.000368168	-0.000283063	0.000545725	-0.0002626	0.000586413	-0.000187681	0.000653239	-0.000186708	0.000104356	0.000104727	9.00854e-05	-0.000138771	0.000268107	5.82226e-05	-3.18375e-05
AMNH 225	8.07	8.43	giganteus-type	vorax	-0.153891	-0.0222282	-0.0481162	-0.0167635	0.0323479	0.00983516	-0.0093772	0.00127886	0.0183009	0.00520022	0.00437926	0.000200308	-0.00138208	0.00194713	-0.000187151	-0.000562462	-0.000257377	-3.28992e-05	-0.00043204	-0.000422896	0.00087857	-0.000819261	4.109e-06	-0.00051591	0.000551288	-0.000129321	0.000228527	3.95943e-05	-0.000140065	-0.000114115	-0.000222295	-0.000200686	0.000258545	6.98504e-06	0.000149448	6.70324e-06	-3.72779e-05	-8.73314e-06	0.000137559	0.000177307	5.27407e-05	-2.56562e-06	6.42539e-05	-2.20622e-05	-0.000183989
ANSP22418	2.38	1.35	hein	heinrichi	-0.0171314	-0.129125	0.0152268	0.000687413	0.00440483	-0.00455498	0.00427714	0.000765953	-0.00504798	0.000822232	0.000894989	0.0020994	0.000281471	0.000446109	0.000313834	-0.001665	-0.00184735	0.00144582	0.000755924	0.00119765	0.0021519	-0.000586392	1.58743e-05	-6.6017e-05	0.000279666	0.000944352	-0.000376114	-0.000375523	0.000614391	0.000648551	-0.000589401	-0.000387571	0.000647493	0.000543576	0.000278018	-0.000255115	0.000372411	-0.000507153	4.07346e-05	-0.000156084	0.000376777	-0.00036621	-0.000159201	-6.19079e-05	-2.60493e-05
ANSP22377	2.71	1.38	hein	heinrichi	0.0179412	-0.0329167	0.0662878	0.00293292	0.0399543	-0.00385383	-0.00112384	0.00280547	-0.00022051	-0.00116314	0.00574237	-0.00164192	0.00116079	-0.00246996	-0.00244807	0.0011459	0.000905616	0.000553277	-0.00130939	0.00175197	-0.00030914	0.00054241	0.00125173	-0.000364468	0.000991767	-0.00151742	0.000120768	0.000696792	0.000676466	-0.000216269	0.000952587	0.000436562	-0.000236995	9.63041e-05	-0.000178117	-0.00032522	-0.000606036	0.000229925	2.93696e-05	-0.00042472	0.000365811	6.56741e-05	-0.000100246	-3.44927e-05	3.14323e-05
ANSP22384	3.59	1.86	hein	heinrichi	0.053177	-0.0192579	-0.00118601	-0.00433291	0.00796641	0.00157265	-0.00520894	0.000107576	-0.00325924	0.00231734	-0.0010585	-0.00113456	0.000260213	-0.000272016	-0.00041456	0.000406183	0.00211032	0.00082824	-0.000296156	0.000343796	0.000506986	-0.000431524	0.000102355	0.000322816	0.000461237	-0.00088296	-9.3269e-05	0.000400221	-0.00111281	-0.00100782	-0.000464352	0.000731159	0.000180201	0.000464764	0.000307704	6.6702e-05	-0.000275008	9.10791e-05	-0.000195143	0.000239527	0.000414909	-0.000324817	0.000240111	0.000101391	7.74581e-05
ANSP22387	2.18	1.15	hein	heinrichi	0.0287512	0.00196021	0.0716156	0.0018575	-0.0104053	-0.00676226	0.00274812	-0.00513167	0.0140458	-0.00356451	0.00337041	0.00341439	0.00245972	0.000678291	0.00200703	-0.00169385	-0.00168946	0.000156349	0.000687488	-0.000153944	0.00147596	0.000772975	-0.000455384	0.00258716	-0.000326829	9.46387e-05	-0.000464478	-0.000483965	-0.000690505	9.23631e-05	0.000526894	0.000117997	-6.49047e-05	-0.000130306	-8.82747e-05	-0.000364439	0.000177933	-0.000329241	-0.000162027	0.00013103	-2.28303e-06	0.000189429	-8.28303e-05	0.000230024	0.000165575
ANSP22391 J2-1	2.33	1.61	hein	heinrichi	-0.0613837	0.0180147	0.00624135	-0.0202801	-0.0137401	0.0081527	-0.000833726	0.00185769	-0.00299536	-0.00128039	0.00106968	0.00248594	-0.00380533	0.000695409	0.00571703	-0.000260242	-0.000563403	0.000245044	0.00012608	2.70695e-05	0.000236669	-0.000877582	0.00173095	-0.000578833	-0.00131166	-0.000890631	-0.000106983	0.000260797	0.00180832	0.00160976	-0.000400472	0.000212913	-0.000210953	0.000324065	-0.000135702	-0.000116485	-0.000338707	0.000167584	-0.000294791	-9.44653e-05	0.000146511	-0.000236177	-0.000118219	3.33786e-05	-8.34714e-05
ANSP22391 J2-2	2.34	1.55	hein	heinrichi	-0.0525086	0.0316389	0.0109352	0.00240039	-0.0023272	0.00252845	0.000912241	0.00770965	-0.00271087	-0.00135805	0.000460139	0.00178954	0.00272256	0.000723675	-0.00039827	0.000944255	0.00216086	0.00120958	-0.00116168	0.0014162	-1.92702e-05	-0.00197494	-0.000207922	-0.000377954	0.00128949	-7.90563e-05	9.21514e-05	-0.00127404	0.000572869	-0.00128943	-0.000395506	-0.000252731	0.000306465	0.000469559	0.000369291	-8.51564e-05	0.000698996	-0.000725448	-0.000156675	0.000137711	-0.000337163	-9.15383e-05	-0.00034144	-8.11581e-05	0.000399097
ANSP22391 J2-3	2.23	1.67	hein	heinrichi	-0.0558861	0.028141	-0.0129682	0.0053065	-0.0189339	0.012992	-0.00391349	-0.00633423	0.0015245	-0.00055165	-0.00884315	0.000250562	0.00126779	-0.00103841	0.000267404	0.00125761	0.000649748	0.00176499	-0.00104422	-0.000839525	-0.000203493	0.000844859	-0.000723292	0.000260645	-0.000252998	0.000348007	-0.000170458	-0.000656857	-6.95612e-05	-0.000225912	0.000137349	-0.000292595	-0.000732334	0.00025941	0.000290786	-0.000501696	-0.000828474	-0.000279111	0.0003821	-0.000133059	0.000964934	-0.000189794	-0.000218982	0.000182883	8.62922e-05
ANSP22391 J2-4	2.22	1.63	hein	heinrichi	-0.0778455	0.00259161	0.00127315	0.0132777	-0.00700952	-0.00420778	0.00595	-0.0115643	-0.000262419	-8.00779e-05	-0.0022232	-0.000194576	-0.00180045	0.00247147	0.00209665	0.000326122	0.00226058	0.00298668	-0.000477982	0.000735363	-0.00111764	-0.000424735	0.00063971	-0.00161198	0.00062732	-0.000286909	-0.000834797	0.000161055	-0.00124719	0.000463013	0.000828827	-0.000526468	0.000609413	-0.000482155	0.000112333	-0.000436724	-4.86125e-07	0.000505455	-1.0827e-05	1.59951e-05	-0.000388621	0.000268393	-0.000373561	-0.000131466	-6.33282e-05
ANSP22391 J2-5	2.08	1.63	hein	heinrichi	-0.102179	0.0143102	0.0136612	0.0171926	-0.00904118	0.00954118	0.00764325	0.00678937	0.00208367	0.00569764	-0.00380827	0.00736035	-0.00424591	-0.00528178	-0.000349891	-0.00036389	0.000204165	0.00218422	9.46912e-05	0.000973015	-0.00145054	0.00186348	-0.000634706	0.000217127	-0.000260207	8.86482e-05	0.000277565	0.000592077	-0.000324621	-0.000420484	0.000428831	0.00074435	7.18746e-05	0.000366807	-0.000501153	0.000559794	0.000369391	8.83202e-06	-0.000293455	-2.72694e-05	3.90755e-05	7.93529e-05	0.000243413	-0.000194549	8.13853e-05
ANSP22391 J2-6	2.27	1.69	hein	heinrichi	-0.0808477	0.067261	0.0136777	0.00458686	0.00496311	0.003192	-0.000748229	0.00151705	-0.00249224	-0.000521072	-0.00161998	-0.00439293	0.000840414	6.53603e-05	-0.00185367	-0.00197088	-0.000152642	5.91699e-05	-0.000850299	-0.00118643	-0.00061779	-0.000792643	0.00083523	0.00182706	0.00076551	0.00142996	-0.000108036	-0.000530573	0.00104788	1.92969e-05	0.000184714	-0.000717976	0.000276852	0.000499776	-0.000396719	-0.000160285	0.000345791	0.00104362	0.000144738	-0.000475465	-1.4612e-05	0.000103928	0.000297867	-0.000163748	9.04979e-05
ANSP22392-1	3.23	1.89	hein	heinrichi	-0.00514637	0.0554096	-0.00168733	0.00107154	-0.00608632	0.00499881	-0.00532524	0.00419492	-0.00464292	-0.00204929	0.00396914	0.00331065	0.00243389	0.00120951	0.000626143	-0.000679567	0.00108983	-0.000280457	-0.00137208	0.000232781	-0.000889512	0.000274308	-0.000395077	-0.000282534	0.000536669	-0.000302264	-0.00123658	-1.74071e-05	0.000380432	-0.000263521	0.000489694	-0.000139432	0.000249716	-0.000452238	-0.000804632	0.000554965	-0.000165332	-0.000589483	0.000802483	0.000263907	-0.000143065	5.81151e-05	-8.90758e-06	0.000415982	-0.000559737
ANSP22392-2	3.25	1.96	hein	heinrichi	0.0355646	0.0229723	0.00825453	0.00585372	-0.00782838	0.00214084	-0.0038919	0.0046003	0.00224417	0.000225162	0.00204088	0.00289765	0.000270329	0.000973722	-0.00192147	0.00194583	0.00136948	-0.00128032	0.000635317	0.000131457	-0.00076194	-0.00314168	-0.00162576	6.43504e-06	-0.00202599	-0.00077215	-0.000763008	0.00183358	-0.000452842	9.46906e-05	-0.000696954	-0.000777764	-0.000328619	-0.000405367	8.01411e-05	2.7802e-05	0.000687809	0.000159369	-6.81339e-05	-0.000603531	0.000479503	0.000216861	-7.40042e-05	-2.94952e-05	-6.85847e-06
ANSP22392-3	3.04	1.81	hein	heinrichi	0.0264556	0.0232608	-0.0198645	-0.00025631	-0.0057777	0.0101875	-0.00336816	0.000770302	-0.00305248	0.00106816	-0.000691873	-0.00282724	0.00108135	0.000284967	0.000801184	6.44193e-05	0.000360796	0.00182818	-0.000601323	0.00204331	0.00203242	-0.000743322	0.000632937	0.00161582	0.000245596	5.57435e-05	0.00141458	0.000196358	-0.000143626	-0.000260356	0.000404866	-0.000492358	-0.000707941	0.000288723	0.00032228	0.000765443	5.99812e-05	0.000367689	-0.000743341	0.000568649	9.86944e-05	0.000531846	-0.000299738	0.000312185	-0.000289935
ANSP22392-4	3.14	1.87	hein	heinrichi	0.00205152	0.0358804	0.00898649	0.00752633	0.0109528	-0.00617016	0.00443767	0.00293468	-0.00248328	-0.000141539	0.000707566	7.88637e-05	0.00243718	-0.00108907	-0.00131837	-0.00295108	-0.00290226	0.000286163	-0.00136119	-0.0013341	-0.000937144	-0.000481048	-0.000313309	-0.000881304	-0.00039021	0.000232003	0.000254427	0.000197826	-0.000727937	0.000738931	-0.000376276	0.000346591	0.000905553	-0.000445532	0.000324759	0.000649022	2.04002e-05	0.000474945	0.00037945	0.000890413	0.000576461	-0.000298749	-0.000343883	-8.92284e-05	5.62454e-05
ANSP22392-5	2.88	1.79	hein	heinrichi	-0.000204696	0.0136224	0.00121179	0.0129068	0.0118668	0.0102659	-0.0022073	-0.00153973	-0.00379553	-0.00137595	-0.000973152	-0.00266165	0.000761981	-0.000829342	-0.000380659	-0.0016424	-0.00237106	0.000849478	-0.00114211	-0.00148234	0.00177034	0.000796227	0.000251441	-0.000281086	-0.000166092	-0.00013808	0.000206885	0.000819945	5.79802e-05	0.000147156	-0.000378271	-0.00091396	-0.000333843	-0.000105651	-0.000879056	-8.54084e-05	-5.63146e-05	-0.00104113	-0.000184665	7.75294e-05	-6.76179e-05	0.000277421	0.000281292	-0.00042394	-0.000169139
ANSP22392-6	3.03	1.95	hein	heinrichi	-0.0363591	0.0914932	0.0131648	0.0135451	-0.000240013	0.00417268	-0.000986145	0.00186634	-0.00293032	-0.00213158	0.00240818	-0.00292383	-7.29257e-05	-0.00249096	-0.000465501	-0.00017884	-0.00148179	0.00034575	0.000338975	0.000326209	0.00019771	-0.00114425	0.00104432	3.41087e-05	-0.000207003	-0.000658535	-0.000861557	-0.000700997	-0.000332466	0.000922665	-0.000249088	0.000655081	0.000611707	-0.000540773	0.000131795	-0.000559861	2.33423e-05	-0.000162497	-0.000328002	-1.38545e-05	2.32218e-05	0.000319536	8.6138e-05	0.000506552	0.000125157
ANSP22392-7	2.86	1.75	hein	heinrichi	-0.0103099	0.00146832	0.0134138	0.00857183	0.00562724	0.00595023	-0.00132115	-0.0017638	-0.00151822	-0.00430865	0.00261951	-0.000301403	0.000211978	0.000852475	-0.000303187	0.00117814	-0.000225901	-0.000445469	0.00149228	0.000940626	-9.32297e-05	-0.000163615	-0.000409947	0.000403158	-0.000689239	0.00104526	-0.000435076	0.00144029	-0.000437748	0.000410001	0.00036945	-0.000894626	-9.59362e-05	0.000146606	-0.000190456	3.192e-05	-0.000651842	2.91935e-05	-0.000374432	0.000748128	-0.000271737	-0.000327452	-1.86863e-05	-0.00042431	0.000439564
ANSP22392-8	2.69	1.71	hein	heinrichi	-0.0500664	0.0584196	-0.0100609	-0.00196717	-0.000411106	-0.00126757	0.00251035	-0.00540831	-0.00211352	0.0043306	0.00497093	-0.00204989	-0.000606382	-0.00134399	0.000916434	0.00255946	0.00109661	-3.21479e-05	0.00144082	0.00145552	0.000539687	0.000807099	0.000733941	0.00148857	0.000118185	-0.000112171	0.0014707	-3.13647e-05	-0.000550077	0.00051289	-0.0008425	-0.000130473	0.00017971	-0.00100628	-5.27931e-05	0.000429688	-4.16061e-05	-0.000227487	0.000120291	-0.000315809	-0.000225334	-0.000705865	0.000375883	0.000259688	0.000213188
ANSP22393 J4-2	3.29	1.83	hein	heinrichi	-0.0141849	0.0257491	-0.00104741	0.0324215	0.00082817	-0.00418815	-0.00875065	-0.00550849	-0.00260626	0.00956996	-0.000371782	0.00341551	0.00500999	0.00225696	-0.000336807	0.00418969	-0.00124438	-0.00296629	0.00246011	-0.000629107	0.00213308	0.000822654	0.000800268	-0.000256642	0.000441657	0.000516366	-0.000902993	-0.000446787	0.000694983	0.000202303	0.000485955	0.000632086	2.71367e-05	8.26442e-05	4.23954e-05	0.000542709	8.05735e-05	0.000251098	-1.31778e-07	-0.00015525	8.58821e-05	8.57797e-05	-0.00023013	-0.00024674	-4.38247e-05
ANSP22393 J4-3	3.21	1.8	hein	heinrichi	-0.00872574	0.0423301	0.0161738	-0.0171322	-0.0104227	-0.00049676	0.00527327	0.00443154	-0.000800241	0.0036571	0.00169076	-0.00284985	-0.00169357	0.00487144	-0.00202004	-0.0012645	0.00121116	-0.00183034	-0.000494798	0.00160809	6.05899e-05	0.00235409	0.000103645	7.70669e-08	0.000415524	0.000816928	-0.000913353	0.000678546	-0.00138106	0.000358162	-0.00124019	0.000145377	-2.97142e-05	0.00111775	-0.000172185	9.6084e-05	-0.000450144	-0.000116253	0.000256111	-0.000379465	-0.000123671	0.000147733	-0.000390278	7.00859e-05	1.00444e-05
ANSP22393 J4-4	3.38	1.86	hein	heinrichi	0.0103848	0.000717677	0.0308927	-0.000755544	-0.00945777	0.0139942	0.00906993	0.00658935	-0.000565087	0.00301395	0.00379202	-0.00315295	-0.00459318	0.0054896	-0.00229471	0.000391828	0.000724453	0.000703232	0.000114657	-0.00253546	3.89943e-05	-0.000718282	-0.00128686	0.000500419	-0.000562562	0.000731473	8.88225e-05	-0.000605756	0.000759667	-0.000518251	0.000560425	0.00123132	-0.000307548	-0.000798852	0.000335714	-6.81248e-05	-0.000380598	-0.000150773	-0.000373367	0.000128414	-8.36491e-05	-0.000139636	-4.1555e-05	-0.000236691	-0.000200239
ANSP22393 J4-5	3.31	1.91	hein	heinrichi	-0.0147891	-0.00820096	0.0188059	0.00899336	0.00047355	0.00146278	0.00316457	-0.00290889	0.00400236	-0.00398293	-0.00784564	-0.000506833	-0.00124314	-0.00131489	-0.00231418	-0.00306585	0.00104367	-0.00382226	0.00312203	0.00113789	-0.0006732	-0.00176571	-6.82805e-05	-0.00213627	0.00218323	0.000655549	0.000272308	0.000159221	0.000435987	0.000498613	-3.09799e-05	7.72805e-05	-0.000531069	-0.000396625	0.000287194	0.00048044	-0.000422499	-0.000427187	-0.000277902	-7.14731e-05	-3.38246e-05	7.75297e-05	0.000151253	0.000185503	-2.14226e-05
ANSP22393 J4-7	3.07	2.04	hein	heinrichi	-0.0303462	0.0286121	0.00772863	-0.0187223	-0.00602677	-0.00440189	0.00321716	-0.0024596	5.39948e-05	-0.00219579	0.00238952	0.000245921	0.00377013	-0.00159727	0.000739572	0.0018561	0.000503124	-0.00034542	0.000717707	0.000585889	-0.000601937	-0.000198276	0.000940521	-0.000986177	0.000589434	0.00100483	0.000478419	0.000240388	-8.04166e-05	-0.000643059	-0.000773049	0.00071473	-0.00153368	-0.000303955	-0.000518429	-0.000980741	0.000616927	0.000281477	0.000308249	0.000594282	3.77263e-05	-0.000191183	-7.31794e-05	-0.000250399	-0.000227334
ANSP22396 J1-2	3.08	1.76	hein	heinrichi	0.055194	0.0295067	-0.00782119	0.000722383	0.00762065	-0.0076805	0.00612435	0.000246308	0.00191083	0.00122223	-0.00758605	-0.00115844	-0.00417658	0.000156561	0.00173936	0.000289523	-0.00171162	-0.00252978	0.000277402	-0.000540461	0.00143565	-0.0025377	0.00221489	3.5153e-05	-0.000857619	-0.000895639	0.000194598	-0.000155666	-0.00113271	-0.000924682	0.000656457	0.000453131	0.000288549	0.000749315	-0.000848892	-0.00010549	0.00013676	-0.00010732	0.000104711	5.39374e-06	-0.000131034	-0.000321364	-0.000174574	9.34772e-06	-0.000176021
ANSP22396 J1-3	2.82	1.61	hein	heinrichi	0.0778044	0.0328483	-0.0300162	0.00969508	0.0118186	0.00897153	-0.0023396	-0.011959	-0.00101073	-0.00238058	0.00568617	-0.000656616	-0.00161775	-0.00379198	0.00348917	-0.00296056	0.000818702	0.000892827	0.000775525	0.000557693	-0.000943976	-0.000497373	-0.000593533	0.00100672	9.46436e-05	0.000299288	-0.00166454	-0.000126555	7.7603e-06	-0.000695198	-0.000487807	0.000687291	4.92032e-06	0.000372995	0.000718204	0.00018336	-7.8487e-06	-0.000103013	5.26903e-06	-0.000320763	-0.000137924	-4.41728e-05	2.36626e-05	-0.000458239	-0.00036078
ANSP22396 J1-4	3.26	1.77	hein	heinrichi	0.112969	-0.00510699	-0.0223502	-0.00960854	-0.0110416	0.00659254	0.00513056	0.00267447	0.00669124	-0.00818653	-0.00105091	-0.000609509	-0.00253702	-0.001193	0.000346134	0.00411076	0.000714527	0.000539364	-0.000905777	-0.00111447	0.000586069	0.000504872	-0.000349823	0.000977425	0.00312485	-0.000176671	-7.5808e-05	0.000610475	0.000492408	0.0014321	0.000193012	5.49862e-05	0.00037837	4.29783e-05	-0.00016563	0.000414777	0.000462533	0.000117258	0.000227047	-4.50275e-05	0.000118696	-0.000156883	-0.0002368	-0.000146347	-9.74216e-06
ANSP22396 J1-5	3.1	1.76	hein	heinrichi	0.0494136	-0.00417532	-0.0116945	0.0116674	0.00936992	0.00832621	-0.00188295	0.00332674	0.00168869	-0.00234133	-0.00192536	0.00344238	-0.00167324	-0.00516929	-0.00189347	0.00092682	0.00337115	-0.00278421	-0.00187585	-0.00175525	0.00200877	0.00106891	0.000731329	-0.000118106	-0.00126743	0.00139159	-2.94035e-05	-9.88935e-05	0.000316523	-0.000347056	-0.0009089	-0.00021106	0.000612538	-0.000333266	0.000185116	-0.000600507	-0.000377879	0.000281813	-9.93985e-05	0.000116385	-0.000458124	8.52756e-05	-0.00030775	0.000197936	3.07965e-05
ANSP22396 J1-6	3.03	1.83	hein	heinrichi	0.052958	-0.0362211	-0.00299206	0.0190622	0.0102228	0.0127887	-0.00593645	0.000120069	-0.00199988	0.00119273	-0.00461964	-0.000791004	-0.00317044	0.00277672	-0.00157539	-0.000147734	0.000332283	0.000158558	0.00245154	0.0020944	0.000140592	0.00133664	-0.00228384	0.000259486	-6.00245e-05	-0.00137848	2.10125e-05	-0.000594013	0.00041513	0.000769804	-0.000512594	0.000212367	0.000222955	0.000218456	-0.000257383	-0.000863289	0.000493016	0.000426172	0.000347989	0.000621614	-9.6784e-05	0.000101991	0.000355758	0.000135381	-0.000119256
ANSP22396 J1-7	3.05	1.81	hein	heinrichi	0.0558875	-0.0324033	0.00803539	0.00600057	0.011447	0.0106535	-0.0027877	0.00643381	-0.00295094	-0.00138094	0.00151314	0.00450468	-0.00263957	0.00186189	0.00198145	-0.00165997	-0.00119268	0.000230658	0.00279587	-0.000982853	-0.00191932	0.000100233	0.00271313	0.00097963	0.000166893	0.00086744	0.00114042	2.7422e-05	-0.000497059	-0.000404263	0.000270868	-0.000556198	-0.000557857	-5.08827e-05	0.000616217	2.76439e-05	2.63666e-05	9.76208e-05	0.00090804	-9.72777e-05	-6.79237e-05	0.000197998	-2.33312e-06	0.000164697	0.00014453
ANSP22396 J1-8	2.8	1.86	hein	heinrichi	0.0184942	-0.0308405	-0.00179505	0.0211479	0.0153093	-0.00419729	0.0121396	-0.00669255	0.000152879	-0.00334982	0.00318979	0.000439421	-0.00364698	0.00332553	0.00136678	0.00125585	0.00207365	-0.00205684	-0.0018222	0.000146926	-0.000781731	0.00140345	0.000446076	-0.000744617	-0.000792986	-0.000480304	-0.000195613	-0.00128741	0.000479178	-0.000911089	-1.7054e-05	-0.00115344	-0.000229455	-0.000194558	-0.000211557	0.000452431	0.000277545	6.03063e-05	-0.000244623	0.000116482	0.000475066	-0.000178864	0.000187714	0.000128007	4.35911e-05
ANSP22396 J1-9	2.87	1.79	hein	heinrichi	0.00765599	0.0102943	-0.00942641	-0.00729546	0.0079748	-0.00484368	0.00801991	0.00349246	0.00183382	0.00186942	-0.00871868	-0.000999044	0.000815721	0.000287037	-1.46915e-05	0.0024312	-0.00463216	-0.000302833	-0.00214009	0.0034057	-0.000504817	5.91634e-05	-0.000417278	0.00126963	-0.000717829	7.80052e-05	-0.000630819	0.000599593	0.00082095	-0.000583188	0.000188215	-0.000285184	5.96615e-05	-0.000783086	0.000789582	-0.000168992	-0.000285645	-9.27726e-05	0.000400292	-0.000127815	-0.000361113	-9.13528e-05	6.22951e-05	-0.000120344	-0.000195082
ANSP22396 J1a-2	3.64	2.24	hein	heinrichi	0.0135032	0.0268141	-0.0242065	-0.00454941	0.00725886	-0.00892535	0.000795961	0.006338	-0.000522405	-0.00372826	-0.00348359	0.00179134	0.00318413	0.00186026	-0.000970985	-0.0035198	0.00329719	0.000690132	-0.00149075	0.00043558	0.00254256	0.00155762	0.00104842	-0.000731328	-0.00106566	-0.000112586	-3.022e-05	-0.000217974	-0.000753952	0.00129155	0.000875492	0.000370897	-0.00075177	-0.000388636	0.000611116	3.80324e-05	0.000558251	2.20469e-05	-5.6791e-05	-0.000320722	-4.4522e-05	-0.000200037	0.000354772	-0.000242463	-9.23554e-05
ANSP22396 J1a-3	3.37	2.1	hein	heinrichi	0.0210294	0.0244584	-0.0399334	-0.00466308	0.00870982	-0.00634312	0.00479519	-0.00714494	-0.000915842	0.00558814	-0.000525897	-3.19803e-05	0.00266524	6.98808e-05	-0.00202714	-0.00245556	0.00331568	-0.000546784	5.52976e-05	-0.00095026	-0.00121513	-0.00135815	-0.00136363	0.00171284	-0.000735971	-0.000383554	0.000649723	0.000607842	0.000984916	0.000712136	0.00116929	0.000177242	-6.39997e-05	0.000508368	-0.000281593	-0.000249734	-2.08576e-05	-0.000430341	0.00035804	0.000114498	-0.000163586	-0.00019318	-0.000140526	0.000148247	0.000338313
ANSP22396 J1a-4	3.48	1.93	hein	heinrichi	0.0304015	0.0219738	-0.0227638	-0.0116678	0.000561233	-0.00070895	0.000345136	-0.00158362	-0.00163841	0.00159507	-0.00111836	0.00452459	0.0032736	0.00267485	0.00278585	-0.00361927	-0.00184807	-0.00213939	-0.000753271	-0.000671811	-0.00107952	0.00184121	-0.000677874	-8.39962e-05	0.0013443	-0.00129179	0.000683528	0.00100681	0.000837502	-0.000855896	-0.000465499	6.90827e-05	0.000212361	-0.000324764	-4.28946e-06	-0.00037335	-4.66039e-05	0.000380157	-0.000803852	-0.00014537	-0.00013751	-5.93196e-05	-0.000247602	0.000116126	0.00015711
ANSP22396 J1a-5	3.3	1.93	hein	heinrichi	0.0194858	0.00534454	-0.0134975	-0.0046379	-0.00420613	0.000434503	0.00169452	0.00209209	-0.00116558	-0.000559448	-0.00232107	0.000867566	0.00125946	0.000955145	0.000674779	4.46759e-05	0.00021237	0.00107992	0.000896237	-0.00101902	0.000766827	-0.000563893	-8.55657e-05	0.000271349	0.000551352	-0.00202006	0.00085791	-0.00117349	-0.000596282	-0.000197024	-0.000915562	1.97802e-05	0.000154498	-0.000682115	-0.000280028	0.000106091	-0.000605231	-3.85835e-05	0.000359055	-0.000249256	5.09187e-05	0.000518058	-3.99255e-07	-0.000620485	0.000382781
ANSP22396 J1a-6	3.15	1.81	hein	heinrichi	-0.00412047	0.0293108	-0.0179602	-0.00772541	-0.000475851	0.00609709	0.00500031	-0.000460711	-0.00322132	-0.0011003	0.00506186	0.00181072	4.27766e-05	-0.00039445	0.000967602	0.00321871	-0.00285839	-0.00185819	-0.00185092	-0.00137132	0.000169342	-0.000214913	-0.000956003	-0.00170983	0.000324642	-0.00043451	-0.000196822	-3.08776e-05	-0.000547625	0.000451826	0.000682708	0.000107094	-0.000417621	0.00108863	0.000794781	-0.000165383	-7.17362e-05	-7.71165e-05	0.000130871	0.000164753	-0.000275581	0.000292045	0.000640046	0.000136243	0.000337423
ANSP22396 J1a-7	3.4	1.89	hein	heinrichi	-0.00787959	0.0198718	-0.020018	-0.00411146	0.00765203	0.00195204	0.00651032	0.00259543	-0.00147146	-0.00133622	0.00154623	-0.000233275	0.00245814	-0.00161668	-0.00299822	0.00108609	-0.00254043	-0.000865805	0.00190929	-0.00132513	-0.00218749	0.000807711	-0.00105056	0.000289611	0.000205064	-0.00025766	0.000627451	-0.00121312	-0.0011849	0.000434181	0.000163187	-0.000738859	-3.18096e-05	0.000323194	3.9765e-05	-0.000360239	0.00011895	-6.08082e-05	-0.000670151	-0.000394294	8.24308e-05	-0.000263951	-0.000186189	3.71858e-05	-0.00055243
ANSP22398	2.61	1.68	hein	heinrichi	-0.0522309	-0.0621983	0.00450151	-0.0290395	-0.0140247	0.00928293	0.000890538	0.000607455	0.000709972	-0.00787485	0.00093405	-0.00189702	0.00461753	-0.00191755	-0.000833312	0.000735257	0.00140179	-0.00129365	0.00291166	0.000743192	-0.00022087	0.00102539	7.62959e-06	-0.000416846	-0.00219017	-0.00103105	0.000559386	-0.000506887	0.000352251	-0.000418158	0.000633327	-1.83746e-05	0.000838685	0.000385587	0.000105513	0.000426568	-0.000185984	0.000152974	0.000201199	2.81399e-05	-0.000219842	9.64967e-05	-0.000150528	-0.00016955	-0.000159242
ANSP22399	3.67	1.74	hein	heinrichi	0.0836819	-0.023398	-0.0152454	-0.0286049	0.00781649	0.00651574	-0.00691387	-0.00242706	-0.00432887	0.00625132	0.00139246	-0.00041166	-0.00226945	-0.000641944	0.000937212	0.00105882	-0.000344542	0.000956906	0.000149109	0.000827366	-0.00036009	0.000451845	-0.000397293	-0.00159252	-0.000173272	0.00186356	0.000936075	3.76953e-05	-0.000404197	0.00012499	0.00114975	6.01405e-05	0.000657428	-0.000636242	-0.000316057	-0.000407978	0.000319093	-0.00040265	-0.000174648	-0.00031459	0.000229328	0.000268384	-0.000256184	2.5682e-05	0.000136804
ANSP22400	3.98	1.75	hein	heinrichi	0.00374136	-0.05014	-0.0246955	-0.0145654	0.0190196	0.00967436	-0.00264146	5.69367e-05	0.00155602	-0.00512876	-0.00483442	-0.00423492	0.00243964	0.00117628	0.000423612	0.000495871	-0.00170622	0.00181486	0.000706273	-0.000716555	-0.00117722	0.000761157	0.000324553	-0.000410354	-0.000948611	0.000616476	-0.00194418	-0.000161727	3.19493e-05	-0.000405226	-0.000309477	0.000770885	-0.000446272	-0.000250628	-0.000546181	0.000653954	0.000453159	8.0918e-05	-0.000244977	-0.000177115	-9.59666e-05	-9.27608e-06	-3.00847e-05	0.000337592	0.000537617
ANSP22401	3.34	1.61	hein	heinrichi	0.0488961	-0.0130009	0.00201874	-0.0247398	-0.0124555	-0.00878986	-0.00255384	0.00278615	0.000361784	-4.82578e-05	-0.00158574	0.00300572	0.00270303	0.001368	0.00162319	0.000265629	0.00147589	-0.000549758	-0.000193018	0.000710907	-0.000541385	-0.00125083	6.26542e-05	0.00048241	0.000562123	0.00151693	-0.000531873	-0.000415999	-0.000271102	-0.000299541	0.000123791	-0.000125098	0.000949406	-5.072e-05	-0.000386892	-0.00012311	-0.000540821	0.000261681	-0.000360437	0.000122529	0.000337958	6.84686e-05	0.00092835	-6.71531e-05	-0.000132243
ANSP22417	3.75	1.88	hein	heinrichi	0.0162743	0.00271903	0.016572	-0.003327	-0.0178348	0.00576421	0.00150937	-0.00654924	0.000277421	-0.000830347	0.00383366	-0.00113521	-0.0015071	-0.00167229	-0.000220743	-0.0026323	-0.002288	-0.000931099	-0.00138882	0.00131981	0.00267419	-0.00067284	-0.00271959	-0.00152641	-0.000269043	0.00045744	0.00106106	-0.000425829	7.86421e-05	-0.000676229	0.000126705	2.09576e-05	-0.000259885	-7.6175e-05	-0.000338509	0.00033093	7.42808e-05	0.000662202	0.000518277	-0.000405957	-4.53815e-05	-5.97285e-05	1.45822e-06	9.78959e-05	0.000134477
ANSP22418-1	2.38	1.35	hein	heinrichi	-0.012413	-0.128197	0.0176302	0.00542138	0.00259544	-0.00120719	0.00072293	-0.00111562	-0.00387056	0.00197038	-0.00128632	0.00299643	0.00257808	-0.000190653	-0.000473518	0.000839406	8.45383e-05	0.00345973	-0.000589637	-0.00210588	0.000722727	-0.00148024	-0.000901653	-1.14907e-05	0.000553462	-0.000225	-0.000193827	0.000273764	-0.000626446	0.000166524	-0.000333627	-0.000105984	-0.000509336	-1.87775e-05	-0.000232742	0.000163846	-0.000427746	0.000405356	-3.73866e-05	-0.000281169	-0.000684719	-0.000311358	5.37633e-05	0.000355766	-0.000241145
ANSP22418-2	2.38	1.35	hein	heinrichi	-0.0246178	-0.0759921	0.0126576	-0.00271001	0.00673276	-0.0100564	0.0110349	-0.00885298	-0.000289433	0.00237526	-0.00144717	-0.0011985	0.00168583	-8.30821e-05	0.000307569	0.0013944	0.00090684	-0.000723844	-0.00162304	-0.000773728	-0.0013279	-0.000195674	0.00051692	0.00065844	-0.00077853	0.000579387	0.0011477	0.000376256	0.000393189	0.000668541	-0.00110528	0.000714663	0.000155902	0.000215174	0.000143436	0.000269468	0.000233403	-0.000281514	0.000104407	0.000111755	7.70292e-05	0.000779143	0.000137422	5.34364e-05	-0.000183036
ANSP22435	2.15	0.86	hein	heinrichi	0.0703533	0.0671054	0.0781327	-0.0284797	0.00670548	-0.0131512	-0.0142136	-0.00265258	0.002799	0.00656326	-0.004799	-0.000993059	-0.00223854	-0.0016256	0.000519259	0.000459939	0.000541599	0.00106616	-0.000464889	-0.0013099	-0.00130608	0.000653496	-0.000569509	-0.000893598	-0.000450491	-0.000467756	-2.83792e-05	-0.000949414	0.000359209	0.000444069	-0.000372876	-0.000773061	-0.000286798	0.000255067	0.000347743	0.000486327	0.000212263	-6.36365e-05	-5.73174e-05	0.000210176	-0.000342568	-0.000139278	-8.89291e-06	-0.000112178	-4.36433e-05
[truncated: 6 more columns]
