# Supplementary material for: Redefining species concepts for the Pennsylvanian scissor tooth shark, Edestus
Source: PLoS One. 2019 Sep 4;14(9):e0220958. doi: 10.1371/journal.pone.0220958 (PMC6726245; doi:10.1371/journal.pone.0220958)
Supplement: S2 Appendix — (XLSX) [file pone.0220958.s002.xlsx]

## Sheet: PC scores, CovMatrix, ASYM, Pro
Specimen	W	H	H:W	uw:uh	old diagnosis	new diagnosis	PC1	PC2	PC3	PC4	PC5	PC6	PC7	PC8	PC9	PC10	PC11	PC12	PC13	PC14	PC15	PC16	PC17	PC18	PC19	PC20	PC21	PC22	PC23	PC24	PC25	PC26	PC27	PC28	PC29	PC30	PC31	PC32	PC33	PC34	PC35	PC36	PC37	PC38	PC39	PC40	PC41
FMNH HQ 65	0.73	0.8	1.09589	0.708333	minor	minor	0.0497794	-0.0607022	0.0147489	-0.0269022	0.00498467	-0.00497385	0.00787153	0.00167374	0.00634039	-0.00143675	0.000111816	0.00381449	0.000635328	-0.00120992	0.00202211	-0.0012442	-0.000141689	0.0011721	-0.00124022	0.00108561	-0.000236065	-0.00031887	-0.00188618	-0.000659971	-0.000957642	-4.26342e-05	1.74363e-05	-0.000584995	0.000557334	-0.000585161	0.000870349	-0.000894223	-0.000621581	0.000265236	-0.000225609	6.52798e-05	-0.000348938	-0.000103688	-0.00018805	-6.36336e-05	0.00012508
PINRAN 2804/511	0.86	1.08	1.25581	0.5287	minusculus	minor	0.190727	-0.0650039	-0.00132402	-0.0421703	-0.0100873	0.0209032	-0.00924206	-0.00365394	-0.00415448	0.00323957	-0.00142624	-0.0021587	0.00483124	0.000497025	0.00238277	-0.000782535	0.00218527	0.00141906	-0.000187859	0.000769573	-0.000988151	-0.000189297	0.000655929	0.000983359	-0.000428437	0.000463764	-0.000384087	-4.02655e-06	-0.000118989	6.87829e-05	0.000179708	0.000374023	-0.000125753	9.44017e-06	3.41493e-06	-1.33877e-05	-3.20923e-07	0.000134122	-2.19661e-05	-3.48421e-05	-6.22271e-05
GSM 49368	1.26	1.56	1.2381	0.762712	pringlei-type	minor	-0.018869	-0.0164348	-0.0442469	0.0327786	0.00145017	0.0090817	0.00220965	-0.00587224	-0.00341573	0.00112541	-0.00290566	-0.00310315	0.00105365	-0.00411887	-0.00152322	-0.000369345	-0.00158146	-0.00116962	-0.00112763	-0.00191006	-0.000648741	-0.000758121	0.00115198	0.000756468	-0.000330405	-0.00119262	-0.000263706	5.31458e-05	-0.000307463	-0.000100281	0.000305885	-0.000630075	-0.000330446	-0.000335779	-0.000309718	5.64315e-05	-0.000682311	-0.000158362	4.68289e-05	-1.92328e-05	7.71525e-05
FMNH L311J23	1.63	1.72	1.05521	0.73125	minor	minor	-0.0187329	-0.00775946	0.0566896	0.0230393	0.01038	0.00769255	0.00252029	-0.0137061	0.00213387	0.00554743	-0.00192775	-0.000818595	-0.000277775	-0.0015505	5.97321e-05	0.00114847	0.00182945	-0.0028512	0.00189055	8.89342e-05	-0.000637474	0.000321017	0.000233948	-0.000926797	-0.000210533	0.00127326	0.000571548	7.56202e-05	0.000962829	-0.000543301	-0.000219924	9.63506e-05	-0.000299291	-0.000175702	0.000293541	0.000130158	6.22411e-05	-9.80088e-05	-6.25955e-05	-1.01504e-05	0.000182943
AMNH FF477	1.83	2.51	1.37158	0.772152	minor-type	minor	-0.119255	0.0197647	-0.0579702	0.0131147	0.0118628	-0.000542284	-0.00841433	-0.00322352	0.00609667	0.00516579	0.00730186	-0.00265854	0.000598248	0.00169554	0.00263704	0.00401228	-0.000619553	0.00107878	0.000765777	0.000970974	-0.000666987	-0.000986492	-0.00109695	0.000212926	0.000291854	0.000359718	-0.000229486	0.000146555	3.54783e-05	0.00023965	0.000420479	-2.08552e-05	3.7368e-05	-0.000154988	-6.03129e-05	0.00041173	-0.000133034	8.15156e-05	-3.91062e-05	8.99327e-05	-1.04042e-05
FMNH HQ42	1.97	1.68	0.852792	0.881988	minor	minor	-0.00918416	0.0382769	-0.0123826	0.0141302	-0.00336636	-0.00880277	-0.000357198	-0.00634261	-0.00267909	-0.00455058	0.00116906	0.00334162	0.00529189	-0.000325692	-0.00405415	-0.000136374	0.000943516	-0.00089458	0.000657943	0.00166013	0.000816465	-0.000698431	0.000225621	0.000493139	0.000518861	6.03338e-05	-0.000235231	-6.02894e-05	-0.000379113	-0.000524978	-7.69487e-05	-0.000636345	0.00025412	0.000219242	0.000289174	3.91964e-05	8.63225e-05	0.000665441	-0.000379694	1.72934e-05	4.6222e-05
USNM 7255.4low	2	2.57	1.285	0.868852	mirus-type	minor	-0.126009	0.0873914	-0.0228742	-0.0237767	0.0103668	0.00496451	-0.000102279	0.000174344	-0.00385346	0.000846427	0.00348652	0.00126383	-0.000182784	0.00277315	6.59454e-05	-0.0035882	0.00070059	-0.00246612	-0.00254979	-0.000439278	-8.42841e-05	0.000414094	-0.000394288	0.00121401	0.000316088	0.0010898	0.0004431	-0.000856004	-0.00051074	-0.000710681	-9.67961e-05	3.14002e-05	-7.07968e-05	-0.000495701	8.87696e-05	7.82066e-05	0.000157204	-0.000342581	-6.41952e-05	-0.000141806	-2.14777e-05
USNM 7255.3low	2.03	2.55	1.25616	0.79096	mirus-type	minor	-0.11951	0.0724775	-0.0147672	-0.0361564	-0.00208311	-0.00233247	0.00158368	0.00135097	-0.00818105	0.000155137	-0.00323949	0.00127814	0.00102127	-0.00450242	-0.00271324	0.0008174	0.00139449	0.00116722	-0.000338857	0.000313166	-0.00155098	0.000228567	-0.000879983	-0.000706544	0.000161445	0.00011917	0.000328276	-0.000453107	0.000878346	0.000254403	-0.000144424	0.000611364	0.000715944	2.351e-05	-0.000612874	0.000251015	-0.000107957	4.29584e-05	0.000123881	0.000219439	5.89719e-06
USNM 7255.5low	2.2	2.67	1.21364	0.864198	mirus-type	minor	-0.0532299	0.0536698	-0.0345352	-0.016453	-0.0162878	-0.00552418	-0.000353547	-0.00642212	-0.00104263	0.00656726	0.0023276	0.000618299	0.000792439	-0.000804378	0.0011197	-0.00379756	-0.00122472	0.00100948	0.000711918	0.000643424	0.00102621	0.000681307	0.000414837	-0.00192105	6.36171e-05	-0.001477	-0.000605329	0.000322037	0.000321629	0.000176852	-0.000579112	0.000211562	-0.000739074	-0.000144453	0.000293364	5.93128e-05	0.000216176	-3.77773e-05	-7.00623e-05	-3.09591e-05	-5.16325e-05
USNM 7255.2low	2.24	2.47	1.10268	0.828221	mirus-type	minor	-0.0743197	0.108687	0.0015636	-0.0233186	-0.0205784	-0.00654605	0.0102677	0.00624675	0.00286253	0.000980993	0.000149493	-0.00271238	0.000595477	0.00130074	0.00282071	-0.000269061	0.00135133	-0.00129948	0.00196122	-0.00115249	-0.000104748	-0.00146908	0.00141944	-0.000432787	-0.0010597	0.0010499	0.000295607	0.000156035	-0.000612696	0.000451858	-0.000104043	-0.000301998	8.16798e-05	0.000421604	-0.000222963	-0.00024512	-0.000334505	8.58957e-05	-0.000117514	9.2579e-05	-6.0194e-05
USNM 7255.2up	2.59	2.45	0.945946	0.895604	mirus-type	minor	-0.0210963	0.0739393	0.0117203	0.0143234	-0.0060014	0.00287544	-0.00543232	0.00121161	0.0018872	-0.00400452	-0.00368817	-0.0045633	0.000974912	0.00540248	-3.66442e-05	-0.000976845	-3.9437e-05	0.000361542	0.000651347	-0.000459412	6.72923e-05	9.32236e-05	-0.00126879	0.000213362	-0.000652086	-0.000987721	5.91529e-05	0.000782357	0.000714517	-0.00105943	-0.000463797	-5.07153e-05	-5.24773e-05	-0.000245381	-0.000768218	-0.000126174	0.000150721	0.000194475	0.0001311	8.96779e-06	0.000205276
USNM 7255.3up	2.61	2.74	1.04981	0.821782	mirus-type	minor	-0.0470676	0.0582515	0.00790029	-0.00379311	-0.000535783	0.0133714	0.00668534	0.00996098	-0.00275691	0.00132522	-0.00112544	-0.0015876	-0.0035916	-6.67481e-05	-0.00171633	0.00138242	0.000899427	0.000528973	-0.000375528	-0.000216958	0.00161243	7.63893e-05	0.000288857	0.000914553	-0.000604362	-0.000795941	-5.28476e-05	0.000359681	0.000459621	-0.000215244	0.000954263	0.000708976	-0.000489611	0.000104424	0.000569439	0.000428985	0.000123719	0.000272641	-0.000353902	6.03683e-05	4.61577e-05
USNM 7255.5up	2.68	2.92	1.08955	0.878049	mirus-type	minor	0.0151924	0.0589533	-0.0200847	-0.00819011	-0.00578966	0.00556311	-0.00710114	-0.00106717	-0.00100697	0.00354851	0.000453409	-0.000304539	-0.00023377	-0.00218677	-0.0020099	0.00102158	-0.00168225	0.00187923	0.000681434	-0.00145848	0.0014409	-3.57625e-05	-0.000429665	0.000236241	-0.000267805	0.000584408	0.00134142	0.000215696	0.000506449	-3.49681e-05	0.000351598	-0.000709623	0.000391707	0.000551517	0.000166793	-0.000619172	0.000449711	-0.000189979	5.86408e-05	-0.000418458	-5.18725e-06
USNM 7255.4up	2.71	2.54	0.937269	0.944751	mirus-type	minor	0.0483302	0.0822676	0.00559629	-0.00377241	-0.0178283	-0.00661775	-0.00641695	0.00278477	0.00527341	-0.00463897	-0.000214508	0.000154632	0.000153846	-0.000374677	-0.000802527	0.00123296	-0.00045036	-0.00100064	-0.00307175	0.000546104	-0.000107335	0.000391771	0.00134826	-0.000565304	0.00140958	0.00128904	-0.000916973	0.0012927	0.000887692	0.000179315	0.000511062	-2.0862e-05	-0.000377565	-0.00010467	-0.000130763	2.34182e-05	-8.1675e-05	-0.000185531	4.8681e-05	-7.56314e-05	3.25339e-05
TMM40234-8	2.83	2.6	0.918728	0.968354	minor	minor	4.91262e-05	0.122416	0.00644654	0.0286601	0.00791447	0.00868343	4.25833e-05	0.00871173	0.00402672	-0.00152436	-0.0033932	-0.00217801	0.0013869	-0.00246662	0.00183564	-0.000649032	-0.0013345	9.52248e-05	0.00119627	0.00263881	-0.00197405	0.00173967	-1.74045e-06	-0.000295756	0.00078933	-0.000354779	0.000599884	-0.000447064	-0.00119822	2.63334e-05	0.000326781	4.54683e-05	-0.000188731	0.000204941	0.000137253	-0.000197144	0.000145833	-6.93525e-06	4.66327e-05	-7.14951e-05	4.83002e-05
TSNiGR 11/1865	1.35	1.4	1.03704	0.47967	minusculus-type	triserratus	-0.0288407	-0.128552	0.0419292	-0.0255583	0.00710031	0.000713976	-0.00098357	0.00988046	-0.000191441	0.00530345	0.00478243	-0.00390667	-0.000255344	-0.00172482	-0.00333456	-0.00232513	-0.00302811	-0.000743211	0.00118034	5.04637e-05	-0.000163007	0.00059334	-0.00033668	4.54355e-06	0.000242307	0.000732412	-0.000836946	0.0010207	-0.000496661	-0.00034412	-0.000109539	-0.000236442	0.000408774	-1.80323e-05	-0.000122028	0.000107189	-0.000115927	0.000157475	2.75465e-05	7.01013e-05	9.64754e-05
USNM 14790	1.53	1.83	1.19608	0.583851	minor	triserratus	0.0382204	-0.120543	-0.0435717	0.0246617	-0.00904631	-0.00972048	0.00621623	0.00214402	-0.00192113	-0.00188203	0.00133065	-0.00267128	-0.00271001	-0.00136401	0.0012712	-0.00111483	0.00371316	0.00216026	0.000499107	0.000289293	0.000520928	0.000964023	0.00055015	-0.00037672	0.000648384	0.000682111	0.00118757	0.00048102	-0.000193497	-0.00083583	0.000189615	-0.000121036	0.000117548	-0.000610055	-0.000180067	0.000149743	1.71977e-05	0.000155104	9.75e-05	-0.000116824	-0.000143029
FMNH L309J872	1.56	2.22	1.42308	0.571429	minor	triserratus	-0.128077	-0.130636	-0.0144619	-0.00754938	-0.000330146	0.0147365	9.65259e-05	0.000146038	0.0087834	0.00202392	-0.00514515	1.06375e-05	-0.000884761	0.000731543	-0.000193437	0.00154384	0.000445262	-0.00098281	-0.00365779	0.000792933	0.000770781	0.000276506	0.000195967	-0.00100871	-0.000271835	-0.000182786	0.000439028	2.96926e-05	-0.000524085	0.00057403	-0.000690816	-0.000304911	0.000219858	7.96794e-05	-0.000147769	-0.000212198	0.000296101	0.000323935	-0.000117353	2.39586e-05	-4.73964e-05
FMNH L312J852	1.67	2.16	1.29341	0.55665	minor	triserratus	-0.103589	-0.130207	-0.00341852	0.00415432	-0.012054	0.00510122	0.00855122	0.00167786	-0.00214415	-0.00869169	0.00353245	-0.00396937	0.00483886	0.00147432	1.58867e-05	0.00108729	-0.00033262	0.000499864	5.2194e-05	-0.000864575	-0.000744878	0.000228126	-0.000191488	-0.000271262	0.00052141	-0.000355879	0.00011926	-0.000196553	0.000527962	4.98727e-05	-0.000297681	0.000278678	1.93783e-05	0.00049636	0.000651426	-4.72953e-05	6.50906e-05	-0.000487966	-3.06259e-05	-2.14959e-06	9.56827e-05
FMNH L310J870	1.86	1.97	1.05914	0.611111	minor	triserratus	0.00304407	-0.0858293	-0.0135209	0.00790418	-0.0208568	-0.00712928	-0.00154196	0.000559219	-0.012546	0.000380322	-0.00358964	0.00222251	-0.000274751	0.0020982	0.000535304	0.00156049	-0.00130226	-0.00303688	0.00118184	-0.000365592	-0.000228039	0.000284852	-0.00120661	-0.000631452	-0.000264565	0.000329843	-0.000286697	-0.000106675	-0.000675941	0.000638439	0.000970803	-5.92984e-05	-0.000422334	-0.000200029	-0.000210792	7.71899e-05	0.000522149	2.20195e-05	0.000107268	-2.42583e-05	4.0955e-05
FMNH C67Dr15	2.37	2.2	0.92827	0.731844	minor	triserratus	-0.0401152	-0.00224335	0.0306908	0.0169357	-0.0104618	-0.0162903	0.00405173	-0.00830135	0.0007971	0.00503408	-0.00419966	-0.00395697	-0.000200909	0.00214159	-0.0017936	-0.000720727	0.00017439	0.00104594	-0.000853976	0.00186579	0.00070264	0.00115839	-0.000503537	0.00180973	-0.000274748	0.000127702	-0.000238444	-0.000157589	3.18257e-05	0.000534469	0.000138896	-0.000157601	8.27955e-05	0.000543328	7.93313e-05	0.000123052	-0.00022669	-0.000261148	0.000180828	0.000102349	-0.000308943
FMNH PF2326	2.39	2.45	1.0251	0.662338	minor	triserratus	-0.0167707	-0.0691747	-0.0185171	-0.00138602	-0.000923926	-0.000213734	-0.0145101	0.00489933	0.00392266	-0.00442527	-0.0020533	0.00270107	-0.001114	-0.000626261	-0.00191809	-0.000647441	-0.000502513	-0.000955763	0.00245871	0.000133789	0.000696478	0.000122445	-0.000456109	0.000583468	-4.94841e-05	0.000420813	0.000935931	-0.000186866	0.000284332	0.000300525	-0.00051398	0.000498247	-0.000823373	-7.34655e-05	-5.75907e-05	-0.000217866	-0.000577005	-0.000162976	-0.000305379	0.000170726	-0.000251326
FMNH PF2317	2.47	2.4	0.97166	0.740741	minor	triserratus	0.0737895	0.0184196	-0.00593075	-0.0101126	0.0174919	-0.00269277	0.00839883	-0.00429793	-0.00228721	-0.00232642	-0.00125716	-0.00268667	-0.000343325	0.00116855	0.000123557	6.50664e-05	-0.000821703	0.000422651	0.000302452	0.00102172	0.00176966	-1.42344e-05	-0.000702463	-0.000185458	0.000281831	0.000333852	-0.000257529	-5.20876e-05	-6.34543e-05	0.00125644	-5.28303e-05	0.000612129	0.000414135	-0.000774852	-2.57604e-06	-0.000457968	-0.000482271	3.36989e-05	-0.000202068	-0.000355314	0.000293656
FMNH PF2317	2.48	2.47	0.995968	0.8	minor	triserratus	0.0683508	0.00326713	-0.0236609	0.00655256	0.0134656	-0.00562996	0.00398008	-0.000966561	-0.000438289	1.14326e-05	0.000493218	0.00322559	-0.000101747	6.24894e-05	0.00342097	0.000300136	-0.000929131	-0.00187738	-0.00025231	-0.00169869	-0.00164408	0.00227342	-0.000257225	0.000610792	-0.000536095	-0.000466108	-0.00036263	0.0010045	0.000642551	-1.53152e-05	-0.000207165	0.000187985	0.000678669	0.000392299	1.09774e-05	-5.78909e-05	-5.86768e-05	0.00020012	-0.000370836	-0.000150546	-0.000279516
FMNH HQ72	2.56	2.45	0.957031	0.748837	minor	triserratus	0.0500932	-0.0283924	-0.00421758	0.0256344	-0.0294976	0.00142646	0.00430692	0.00358057	0.000332667	0.0023385	0.00114106	0.0029873	-0.0020208	-0.00142517	0.00207638	0.000125876	-0.00319586	-0.00105938	-0.000637946	0.00227844	-0.000152891	-0.00187806	0.000116656	0.000913755	-0.000330812	3.91931e-05	1.69433e-05	-0.000553683	0.000642302	-0.000787555	-0.000484228	0.000651146	0.000587934	-0.000189467	0.000123658	-0.000220316	5.62265e-06	3.13393e-05	0.000149406	-2.46558e-05	2.77585e-05
FMNH PF2317	2.6	2.49	0.957692	0.744186	minor	triserratus	0.0756359	0.00167537	-0.0143957	-0.0121808	0.0141315	0.00263135	0.00549051	-0.00663745	0.000310276	-0.0022773	-0.000419016	0.000733007	-0.000917851	0.000962605	-0.000941664	0.00130066	-0.00209547	0.000192995	0.000194859	-0.000280578	0.00111847	-0.000441308	0.000468761	-0.000623923	0.000422295	0.000437497	2.16148e-05	-0.000128331	-0.000928664	-0.000833406	-0.000320798	0.000865207	-0.000397674	0.00106065	-0.000571155	0.00051883	-4.40075e-05	-4.27308e-06	0.000209632	-0.000232301	-8.41488e-05
FMNH PF2318	2.62	2.48	0.946565	0.68559	minor	triserratus	-0.0118513	-0.0424194	-0.00980129	-0.0201367	0.00811791	0.00068652	0.00164584	-0.00269217	0.00277161	-0.000347656	-0.00572258	0.00129919	-0.00442565	0.00241007	-0.000102573	-0.00250458	-2.59254e-05	0.00067486	0.00170696	-0.000200947	-0.00210592	-0.0020209	0.000467565	0.000586716	0.00198175	-0.000525451	-8.5837e-05	0.000192945	0.000433194	0.000425365	0.0001554	-0.0004209	0.000235207	0.000188095	0.000177494	0.000184402	0.000277546	-3.384e-05	-9.5865e-05	-7.15506e-05	4.30285e-05
FMNH HQ435 B4	2.63	2.57	0.977186	0.785714	minor	triserratus	-0.0496173	0.0382658	0.038001	-0.00957264	-0.0221257	0.0154355	-0.00112523	-0.0127031	0.00239217	-0.00857986	0.00547847	0.00237419	-0.00476796	-0.00208712	0.000185337	-3.342e-05	0.000716389	0.000773677	0.000658136	-5.00849e-05	-0.000364551	0.00046566	-0.000788897	0.000379308	-0.000523854	-0.000352768	-0.000491343	0.000518871	-0.000969436	0.000339891	4.75527e-05	-0.000131212	0.000248267	-0.000180968	-5.04469e-05	1.99411e-05	-8.71559e-06	-3.3544e-05	6.31847e-05	2.33769e-05	-4.8157e-05
FMNH PF2317	2.67	2.53	0.947566	0.790476	minor	triserratus	0.111474	0.0212242	-0.0206344	-0.0124174	0.00590662	-0.0103872	0.000372426	-0.00508036	-0.00066038	0.000618349	-0.000805574	0.000797475	-0.0010767	0.000577264	0.000114611	0.000203362	-0.00114645	0.000938333	-0.00155187	-0.000886535	-0.000510178	7.12219e-05	-0.000312667	5.32379e-05	-0.000120853	0.000228444	0.00110664	0.000829535	-0.000763398	-0.000252832	-6.07802e-05	0.000229474	-7.42154e-05	8.2937e-05	0.000568082	-0.000313347	4.09016e-07	-1.20172e-05	8.10727e-05	0.000712932	0.000318252
FMNH PF2317	2.69	2.51	0.933086	0.848485	minor	triserratus	0.0992337	0.0341344	-0.00153817	-0.00347607	0.00565963	0.000755351	-0.00167218	0.00256836	0.00267147	-0.00475454	0.00110452	-0.00211798	0.000351256	-0.00057968	0.000608769	-0.0015501	-0.00111648	-0.0014764	-0.000298002	-0.00080112	0.000538402	-1.53946e-05	-0.000317651	-0.000111239	-0.000536874	0.000150051	0.000779254	-0.000620334	0.000697097	0.00100488	-0.000308465	-0.000454203	1.93881e-05	-0.000135756	0.000526929	0.000768072	-1.6656e-07	0.000454635	0.000565457	-6.63514e-06	-7.74776e-05
FMNH PF2317	2.72	2.4	0.882353	0.812183	minor	triserratus	0.0537261	0.0376011	0.0119224	-0.00536665	0.00199556	-0.00193229	0.00893646	0.00537148	-0.000617274	0.00310951	0.000556781	0.00207887	0.000113549	0.000656738	-0.00304425	0.00334159	0.000903469	0.0014651	-0.000181424	-0.000785088	-0.00189129	-0.000432941	-0.000863609	0.000317666	0.000140179	2.17008e-05	-0.000567561	0.000127182	-0.00031173	-5.24296e-05	-0.00100239	-0.000285748	-0.000933959	-0.000583864	0.000293334	-0.000304008	1.63941e-05	0.000114196	0.000214802	-0.000208144	-0.000224355
FMNH L309J865	2.73	2.64	0.967033	0.66129	minor	triserratus	-0.10026	-0.0364369	-0.00835178	-0.0134654	0.024478	-0.00555355	-0.00281002	0.00388517	-0.000791294	-0.00139474	-0.000836689	0.00512278	0.00128036	-0.000570741	0.00104918	0.000469687	0.00240539	-0.000957637	0.000990616	0.00168224	0.000880827	-0.000310797	0.00101717	0.000636635	-0.00104399	-0.00081799	-0.000307613	0.00120108	-8.19219e-05	-4.71137e-05	0.0001011	4.51625e-05	9.68855e-05	7.88884e-05	0.000215298	-0.000145706	-1.40729e-05	-0.000262399	0.000585022	-0.000130053	0.000124177
FMNH PF2317	2.74	2.59	0.945255	0.778302	minor	triserratus	0.105233	0.0158255	-0.00396337	-0.00634736	0.000184368	0.00573537	-0.00127624	0.00427364	-0.0078225	0.00178788	0.00401203	-0.000241653	-0.00342171	0.00093474	0.00120076	0.00222046	0.00175711	-0.00125542	0.000446314	0.000898192	0.00119136	0.00120975	0.000487155	0.000221685	0.00107913	-0.000764101	-0.000359302	-0.000890309	0.00040425	9.98547e-05	-0.000717816	-0.000963502	-2.02415e-05	0.000493682	-0.000318707	-8.24233e-05	-0.000178117	-0.000153997	-2.08412e-05	0.000222817	0.000203544
FMNH PF2336	2.91	2.16	0.742268	0.792553	minor	triserratus	0.0780067	0.0347136	-0.00375756	0.0109881	0.0220638	0.00949845	0.00330802	0.000605928	-0.00143589	-0.00281035	-0.000722173	-0.00233492	0.00044732	-0.000463478	-0.00011404	-0.000482524	0.000117928	-0.000637568	0.000274327	0.000352124	0.00130303	-0.00132436	-0.000507272	-0.00124561	-3.0108e-06	8.46562e-05	-0.0010014	9.35572e-06	0.000176566	-0.000339319	0.000369223	-0.000187716	0.000404531	-0.000275883	2.19953e-05	-0.000345774	0.000351953	-0.000302427	3.51419e-07	0.000407366	-0.000516562
CAS	2.93	3.27	1.11604	0.789474	minor	triserratus	-0.0666449	0.00854203	0.0199814	0.028054	0.00667533	-0.00446699	-0.0106376	0.00359265	-0.00809918	-0.00206944	-0.00512521	0.000724974	-0.00156629	-0.000436084	0.00289207	-8.86065e-05	-0.000570473	0.00316802	-0.000685707	-0.000789387	0.00020714	-0.000275708	0.000231991	-0.000627014	-0.000767161	0.00117904	-0.0012017	-0.00033421	-0.000379989	-0.000264141	-0.000692079	-0.000325302	0.000206016	7.69457e-05	0.000438432	0.000353402	-0.000133016	-7.49209e-05	-0.000197816	-8.1546e-05	9.07982e-05
FMNH UC2092	2.98	2.8	0.939597	0.640351	minor	triserratus	-0.0405902	-0.0255074	0.0643202	-0.0016919	0.0176465	-0.0129571	-0.00551743	-0.00262376	-0.00856829	-0.00228644	0.00525323	-0.00274572	-0.0010277	-8.03071e-05	0.00102344	0.000297778	-0.00115841	0.000415425	-0.0016638	0.000707044	-0.00106499	-0.0010224	0.00141946	-0.000123143	-0.000314176	-0.000849944	0.00118865	-0.000198461	0.000219736	0.000292844	0.0001743	0.000130416	-0.000434055	-2.74269e-05	-0.000346274	-0.000301284	0.000218353	0.000200305	-0.000148813	-6.41726e-05	-0.000155276
AMNH 485	3.04	3.36	1.10526	0.753676	minor-hitchcock	triserratus	0.0937039	-0.0186864	-0.0314751	0.00909514	0.00208525	-0.0141404	-0.00560017	0.00111058	0.00845041	-0.000734471	0.00226095	-0.00333365	-0.00236509	-0.000937388	-0.00370293	-0.000641051	0.00240708	-0.000739671	-9.87073e-05	-0.00044476	-0.00130162	2.28708e-06	0.000397815	-0.000218804	-0.00144177	-0.000222364	-0.00109852	-0.00118592	-0.000151717	0.00011805	5.85644e-05	0.000478439	0.00014122	0.000228278	-1.90848e-05	-0.000135096	0.000458165	-0.000133582	-8.67657e-05	-9.53712e-05	0.000189012
FMNH PF2319	3.07	3.12	1.01629	0.65019	minor	triserratus	-0.0906463	-0.0257954	0.0162236	0.00211852	0.000309635	0.0010686	-0.00317619	-0.00201041	0.00263577	0.00130762	0.000232926	0.00220622	-0.000277037	0.00186763	0.000567442	-0.000338307	0.00011675	0.000675766	0.000255579	-0.00202319	0.000277219	0.000898462	0.00053472	-0.000482212	0.000920848	-6.94321e-05	-0.000785159	-0.00130904	0.000251925	-0.000485835	0.000845154	0.000373221	9.66065e-05	7.93288e-05	0.000217049	-0.000675662	-0.000460123	0.000509617	0.000392961	6.55961e-05	-4.24599e-05
FMNH PF2319	3.32	3.43	1.03313	0.752613	minor	triserratus	-0.0219071	-0.017603	0.0186699	-0.00668396	0.00445636	-0.00568719	0.00542505	-0.000231491	0.00711747	-0.000701509	-0.000978146	0.00231591	0.00286864	-0.00235722	0.00210614	0.000981709	-0.00156843	0.00154808	0.00113112	-0.00148268	0.00141613	0.000764419	0.00107889	0.00167707	0.000316453	0.000237682	-0.000346676	-0.000649265	9.06855e-05	0.000246159	-0.000151353	-8.73764e-06	-0.000187065	-0.000611605	-0.000538119	0.000155184	0.000727279	-7.72324e-05	-8.14222e-05	0.000222261	9.25334e-05
PINRAN 2804/726	3.45	3.8	1.10145	0.812	kolomnensis-type	triserratus	0.047057	0.00345077	0.00767898	0.0518654	0.00262386	0.013171	0.00355148	0.00364274	-0.00032421	0.0029752	0.00400179	0.00684365	0.00144881	0.00420844	-0.00307999	-0.00193898	-4.36786e-06	0.0020375	-8.59828e-05	-4.91605e-05	-0.000558129	0.000181409	0.000946538	-0.000681076	-0.000606663	0.000365782	0.000512647	0.000160657	0.000160368	0.000896899	0.000215404	4.92134e-05	0.000232567	8.74578e-06	-0.00038888	0.00018659	-7.78498e-05	-0.000159072	-1.04356e-05	9.9948e-05	5.90272e-05
JILLSON	3.71	3.19	0.859838	0.71875	minor	triserratus	0.0345903	0.00578959	0.0400564	0.0326283	-0.00345421	-0.00444318	-0.00366741	0.00416529	0.00183421	0.00393221	0.00122189	0.000853811	0.0019841	-0.00280376	0.00198687	-0.0014388	0.00314873	-0.000895034	-0.00129702	-0.00189813	0.00112515	-0.0014451	-0.00186108	0.000188346	0.00136811	-0.000716465	0.000152325	0.000396339	-0.000548748	0.000458453	-0.000133601	0.0005236	2.63534e-05	0.000401386	-0.000135292	4.91091e-05	4.92345e-06	-4.31108e-05	-2.13099e-05	-7.08103e-05	4.99099e-05
FMNH PF2319	3.99	3.29	0.824561	0.733813	minor	triserratus	0.0699477	0.0129229	0.0352623	-0.0261606	-0.0100425	-0.00751178	-0.00557426	0.00161411	0.00429757	0.00211264	-0.0016274	0.00108149	0.00136949	0.00209954	-0.00104044	0.00252461	-0.000337562	-0.000431277	0.000307146	-0.000531554	0.000246894	0.000196913	0.000611168	-0.000912165	0.000123401	-0.00148618	0.000798724	-0.000400885	-0.000670225	-0.000601428	0.000242426	-8.07569e-05	0.000871293	-0.000672436	0.000253484	0.000481394	-0.000287733	-0.000354125	-0.000144181	-0.000109472	-0.000104603
